# Supplementary material for: Chamomile Tincture and Lidocaine Hydrochloride Gel Ameliorates Periodontitis: A Preclinical Study
Source: Biomedicines. 2024 Nov 17;12(11):2629. doi: 10.3390/biomedicines12112629 (PMC11592006; doi:10.3390/biomedicines12112629)
Supplement: Supplementary file 1 [file biomedicines-12-02629-s001.zip]

Archive with 1 entries (1 files):
- biomedicines-3178758-supplementary.pdf
